# Supplementary material for: Synthesis of the Indole-Based Inhibitors of Bacterial Cystathionine γ-Lyase NL1-NL3
Source: Molecules. 2023 Apr 19;28(8):3568. doi: 10.3390/molecules28083568 (PMC10147042; doi:10.3390/molecules28083568)
Supplement: Supplementary file 1 [file molecules-28-03568-s001.zip]

Archive with 1 entries (1 files):
- molecules-2308393-SI.pdf
